# Supplementary material for: Serum Metabolomics Reveals a Potential Benefit of Methionine in Type 1 Diabetes Patients with Poor Glycemic Control and High Glycemic Variability
Source: Nutrients. 2023 Jan 19;15(3):518. doi: 10.3390/nu15030518 (PMC9921163; doi:10.3390/nu15030518)
Supplement: Supplementary file 1 [file nutrients-15-00518-s001.zip]

Archive with 1 entries (1 files):
- nutrients-2100038-supplementary.pdf
